# Supplementary material for: Morning and Evening Blue-Enriched Light Exposure Alters Metabolic Function in Normal Weight Adults
Source: PLoS One. 2016 May 18;11(5):e0155601. doi: 10.1371/journal.pone.0155601 (PMC4871543; doi:10.1371/journal.pone.0155601)
Supplement: S1 File — This Excel file contains the data included in this manuscript. (XLSX) [file pone.0155601.s001.xlsx]

## Sheet: Data
Group	CRU_Age	CRU_BMI	Gender	Race	RestStart	RestEnd	SleepMidpoint	TST	TALT	VASH_dim_L	VASH_blue_L	VASH_dim_LM	VASH_blue_LM	VASH_diff_L	VASH_diff_LM	VAS_H_D2_CT0_Hungry	VAS_H_D2_CT075_Hungry	VAS_H_D2_CT175_Hungry	VAS_H_D2_CT275_Hungry	VAS_H_D2_CT375_Hungry	VAS_H_D2_CT475_Hungry	VAS_H_D2_CT975_Hungry	VAS_H_D2_CT1075_Hungry	VAS_H_D2_CT1175_Hungry	VAS_H_D2_CT1275_Hungry	VAS_H_D2_CT1375_Hungry	VAS_H_D2_CT1475_Hungry	VAS_H_D3_CT0_Hungry	VAS_H_D3_CT075_Hungry	VAS_H_D3_CT175_Hungry	VAS_H_D3_CT275_Hungry	VAS_H_D3_CT375_Hungry	VAS_H_D3_CT475_Hungry	VAS_H_D3_CT975_Hungry	VAS_H_D3_CT1075_Hungry	VAS_H_D3_CT1175_Hungry	VAS_H_D3_CT1275_Hungry	VAS_H_D3_CT1375_Hungry	VAS_H_D3_CT1475_Hungry	VAS_H_D2_CT0_DesireEat	VAS_H_D2_CT075_DesireEat	VAS_H_D2_CT175_DesireEat	VAS_H_D2_CT275_DesireEat	VAS_H_D2_CT375_DesireEat	VAS_H_D2_CT475_DesireEat	VAS_H_D2_CT975_DesireEat	VAS_H_D2_CT1075_DesireEat	VAS_H_D2_CT1175_DesireEat	VAS_H_D2_CT1275_DesireEat
AM	20	23.0236	1	5	1900-01-02 00:26:00	08:33:00	1900-01-01 04:29:30	400	84.25	12	50	-5.5	8.5	38	14	4	33	11	16	67	68							11	83	12	27	29	78							30	34	18	18	56	29
AM	28	19.9088	1	2	1900-01-02 00:34:00	07:06:00	1900-01-01 03:50:00	339	46.06	10.75	49.25	-23	18.75	38.5	41.75	52	78	24	51	35	62							28	93	55	52	49	60							71	81	29	48	58	80
AM	29	27.0555	1	5	1900-01-01 23:11:00	08:28:00	1900-01-01 03:49:30	477	73.93	24.75	1	-9	3	-23.75	12	14	46	11	12	15	47							9	15	8	24	50	79							13	36	1	5	9	42
AM	26	25.5597	2	5	1900-01-01 23:03:00	06:42:00	1900-01-01 02:52:30	392	99.5	3.5	30	-35.5	-28.25	26.5	7.25	54	54	6	7	27	36							28	62	0	1	15	31							56	59	4	8	41	63
AM	22	25.6012	1	5	1900-01-02 00:03:00	07:38:00	1900-01-01 03:50:30	399	57.86	29.75	1	-38.75	-34	-28.75	4.75	21	67	20	28	76	70							61	73	9	32	61	57							25	74	8		75	85
AM	29	22.6938	2	4	1900-01-01 23:40:00	07:00:00	1900-01-01 03:20:00	370	0.14	8	5.75	-2.75	-31.5	-2.25	-28.75	7	12	0	12	13	66							23	44	0	0	22	71							14	20	11.5	0.5	43	72
AM	22	20.421	1	2	1900-01-01 23:53:00	07:37:00	1900-01-01 03:45:00	438	23.86	17.5	24.25	-12.75	1.5	6.75	14.25	27	53	0	19	59	58							24	65	7	24	36	62							27	68	0	6	60	65
AM	24	26.8442	2	5	1900-01-01 23:25:00	07:35:00	1900-01-01 03:30:00	440	3.36	15.75	4.5	-26.5	-7.75	-11.25	18.75	49	59	22	30	37	55							29	43	18	19	34	47							46	65	15	23	42	57
AM	34	26.6028	2	5	1900-01-01 22:52:00	05:39:00	1900-01-01 02:15:30	379	29.86	22	33.5	-50.5	-34.25	11.5	16.25	50	63	0	0	13	28							38	63	0	0	22	52							19	68	0	0	3	54
PM	23	23.2621	1	2	1900-01-02 00:25:00	08:27:00	1900-01-01 04:26:00	388	73	23	31.25	-34.25	-37.75	8.25	-3.5							33	62	0	0	1	0							33	84	1	1	0	2							48	53	0	2
PM	30	29.495	1	5	1900-01-02 00:19:00	07:12:00	1900-01-01 03:45:30	316	18.06	15.75	22.25	-46.5	-27.5	6.5	19							76	83	2	9	17	7							62	78	2	9	8	13							74	86	1	7
PM	28	21.9726	1	5	1900-01-01 22:42:00	06:12:00	1900-01-01 02:27:00	386	101.56	-9	23	-40	13.5	32	53.5							57	41	0	0	0	1							7	33	16	19	7	23							39	24	0	0
PM	22	22.7557	2	5	1900-01-01 23:57:00	07:29:00	1900-01-01 03:43:00	433	7.5	6.25	12.25	-34.5	-33	6	1.5							61	68	5	25	35	18							65	66	18	22	41	28							65	60	13	22
PM	29	24.1188	1	5	1900-01-01 22:15:00	06:34:00	1900-01-01 02:24:30	475		17	8	-48	-44	-9	4							54	75	10	0	29	17							76	79	4	11	36	50							53	79	0	0
PM	27	18.8044	1	2	1900-01-01 23:26:00	08:05:00	1900-01-01 03:45:30	433	18.79	23.75	-8	-26.25	-8	-31.75	18.25							21	66	10	16	27	12							10	10	16	15	12	12							40	79	31	15
PM	26	20.1759	1	5	1900-01-02 00:16:00	08:40:00	1900-01-01 04:28:00	459	0.36	24.5	-9.25	-15.75	-45.5	-33.75	-29.75							56	81	29	36	49	50							75	69	26	20	62	36							66	85	22	50
PM	37	25.65	2	5	1900-01-01 22:40:00	06:16:00	1900-01-01 02:28:00	414	11.79	20.25	-1.25	-16.75	-38	-21.5	-21.25							50	50	9	25	44	16							62	76	17	10	16	6							30	45	6	10
PM	38	26.8016	2	5	1900-01-01 23:03:00	06:08:00	1900-01-01 02:35:30	385	42.21	10.75	9.25	-13.75	-25.25	-1.5	-11.5							41	60	0	14	19	6							38	65	9	19	23	4							37	48	15	11
PM	39	25.1048	2	5	1900-01-02 00:17:00	07:36:00	1900-01-01 03:56:30	408	18.71	18.75	6.75	-35.25	-9.25	-12	26							54	77	11	18	34	29							39	47	15	20	21	23							35	83	16	16
[truncated: 127 more columns]

## Sheet: Key
Variable	Definition
Group	Light exposure group: AM = morning group PM = evening group
CRU_Age	Age at time of CRU visit.
CRU_BMI	Body mass index (kg/m^2) calculated from height and weight at time of CRU visit.
Gender	1=female 2=male
Race	1=American Indian/Alaskan Native 2=Asian 3=Native Hawaiian or Other Pacific Islander 4=Black or African American 5=White 6=More Than One Race 7=Did not provide
RestStart	Start of the rest period in 24-hour clock time from one week of actigraphy.
RestEnd	End of the rest period in 24-hour clock time from one week of actigraphy.
SleepMidpoint	Average time between rest start time and rest end time.
TST	Total sleep time in minutes from one week of actigraphy.
TALT	Time above light threshold in average minutes per day with white light exposure above 1,000 lux from one week of actigraphy.
VASH_dim_L	Change from baseline in visual analogue scale hunger composite on dim light day during light exposure (L) but prior to the meal.
VASH_blue_L	Change from baseline in visual analogue scale hunger composite on blue-enriched light day during light exposure (L) but prior to the meal.
VASH_dim_LM	Change from baseline in visual analogue scale hunger composite on dim light day with light exposure and meal (LM).
VASH_blue_LM	Change from baseline in visual analogue scale hunger composite on blue-enriched light day with light exposure and meal (LM).
VASH_diff_L	Difference in visual analogue scale hunger composite score for blue-enriched to dim light days at time point during light exposure (L) but prior to the meal.
VASH_diff_LM	Difference in visual analogue scale hunger composite score for blue-enriched to dim light days at timepiont with light exposure and meal (LM).
VAS_H_D2_CT0_Hungry	Visual Analogue Scale for Hunger component Hungry score for dim light day (D2) at wake.
VAS_H_D2_CT075_Hungry	Visual Analogue Scale for Hunger component Hungry score for dim light day (D2) 0.75hrs post wake.
VAS_H_D2_CT175_Hungry	Visual Analogue Scale for Hunger component Hungry score for dim light day (D2) 1.75hrs post wake.
VAS_H_D2_CT275_Hungry	Visual Analogue Scale for Hunger component Hungry score for dim light day (D2) 2.75hrs post wake.
VAS_H_D2_CT375_Hungry	Visual Analogue Scale for Hunger component Hungry score for dim light day (D2) 3.75hrs post wake.
VAS_H_D2_CT475_Hungry	Visual Analogue Scale for Hunger component Hungry score for dim light day (D2) 4.75hrs post wake.
VAS_H_D2_CT975_Hungry	Visual Analogue Scale for Hunger component Hungry score for dim light day (D2) 9.75hrs post wake.
VAS_H_D2_CT1075_Hungry	Visual Analogue Scale for Hunger component Hungry score for dim light day (D2) 10.75hrs post wake.
VAS_H_D2_CT1175_Hungry	Visual Analogue Scale for Hunger component Hungry score for dim light day (D2) 11.75hrs post wake.
VAS_H_D2_CT1275_Hungry	Visual Analogue Scale for Hunger component Hungry score for dim light day (D2) 12.75hrs post wake.
VAS_H_D2_CT1375_Hungry	Visual Analogue Scale for Hunger component Hungry score for dim light day (D2) 13.75hrs post wake.
VAS_H_D2_CT1475_Hungry	Visual Analogue Scale for Hunger component Hungry score for dim light day (D2) 14.75hrs post wake.
VAS_H_D3_CT0_Hungry	Visual Analogue Scale for Hunger component Hungry score for blue-enriched light day (D3) at wake.
VAS_H_D3_CT075_Hungry	Visual Analogue Scale for Hunger component Hungry score for blue-enriched light day (D3) 0.75hrs post wake.
VAS_H_D3_CT175_Hungry	Visual Analogue Scale for Hunger component Hungry score for blue-enriched light day (D3) 1.75hrs post wake.
VAS_H_D3_CT275_Hungry	Visual Analogue Scale for Hunger component Hungry score for blue-enriched light day (D3) 2.75hrs post wake.
VAS_H_D3_CT375_Hungry	Visual Analogue Scale for Hunger component Hungry score for blue-enriched light day (D3) 3.75hrs post wake.
VAS_H_D3_CT475_Hungry	Visual Analogue Scale for Hunger component Hungry score for blue-enriched light day (D3) 4.75hrs post wake.
VAS_H_D3_CT975_Hungry	Visual Analogue Scale for Hunger component Hungry score for blue-enriched light day (D3) 9.75hrs post wake.
VAS_H_D3_CT1075_Hungry	Visual Analogue Scale for Hunger component Hungry score for blue-enriched light day (D3) 10.75hrs post wake.
VAS_H_D3_CT1175_Hungry	Visual Analogue Scale for Hunger component Hungry score for blue-enriched light day (D3) 11.75hrs post wake.
VAS_H_D3_CT1275_Hungry	Visual Analogue Scale for Hunger component Hungry score for blue-enriched light day (D3) 12.75hrs post wake.
VAS_H_D3_CT1375_Hungry	Visual Analogue Scale for Hunger component Hungry score for blue-enriched light day (D3) 13.75hrs post wake.
VAS_H_D3_CT1475_Hungry	Visual Analogue Scale for Hunger component Hungry score for blue-enriched light day (D3) 14.75hrs post wake.
VAS_H_D2_CT0_DesireEat	Visual Analogue Scale for Hunger component Desire to Eat score for dim light day (D2) at wake.
VAS_H_D2_CT075_DesireEat	Visual Analogue Scale for Hunger component Desire to Eat score for dim light day (D2) 0.75hrs post wake.
VAS_H_D2_CT175_DesireEat	Visual Analogue Scale for Hunger component Desire to Eat score for dim light day (D2) 1.75hrs post wake.
VAS_H_D2_CT275_DesireEat	Visual Analogue Scale for Hunger component Desire to Eat score for dim light day (D2) 2.75hrs post wake.
VAS_H_D2_CT375_DesireEat	Visual Analogue Scale for Hunger component Desire to Eat score for dim light day (D2) 3.75hrs post wake.
VAS_H_D2_CT475_DesireEat	Visual Analogue Scale for Hunger component Desire to Eat score for dim light day (D2) 4.75hrs post wake.
VAS_H_D2_CT975_DesireEat	Visual Analogue Scale for Hunger component Desire to Eat score for dim light day (D2) 9.75hrs post wake.
VAS_H_D2_CT1075_DesireEat	Visual Analogue Scale for Hunger component Desire to Eat score for dim light day (D2) 10.75hrs post wake.
VAS_H_D2_CT1175_DesireEat	Visual Analogue Scale for Hunger component Desire to Eat score for dim light day (D2) 11.75hrs post wake.
VAS_H_D2_CT1275_DesireEat	Visual Analogue Scale for Hunger component Desire to Eat score for dim light day (D2) 12.75hrs post wake.
VAS_H_D2_CT1375_DesireEat	Visual Analogue Scale for Hunger component Desire to Eat score for dim light day (D2) 13.75hrs post wake.
VAS_H_D2_CT1475_DesireEat	Visual Analogue Scale for Hunger component Desire to Eat score for dim light day (D2) 14.75hrs post wake.
VAS_H_D3_CT0_DesireEat	Visual Analogue Scale for Hunger component Desire to Eat score for blue-enriched light day (D3) at wake.
VAS_H_D3_CT075_DesireEat	Visual Analogue Scale for Hunger component Desire to Eat score for blue-enriched light day (D3) 0.75hrs post wake.
VAS_H_D3_CT175_DesireEat	Visual Analogue Scale for Hunger component Desire to Eat score for blue-enriched light day (D3) 1.75hrs post wake.
VAS_H_D3_CT275_DesireEat	Visual Analogue Scale for Hunger component Desire to Eat score for blue-enriched light day (D3) 2.75hrs post wake.
VAS_H_D3_CT375_DesireEat	Visual Analogue Scale for Hunger component Desire to Eat score for blue-enriched light day (D3) 3.75hrs post wake.
VAS_H_D3_CT475_DesireEat	Visual Analogue Scale for Hunger component Desire to Eat score for blue-enriched light day (D3) 4.75hrs post wake.
VAS_H_D3_CT975_DesireEat	Visual Analogue Scale for Hunger component Desire to Eat score for blue-enriched light day (D3) 9.75hrs post wake.
VAS_H_D3_CT1075_DesireEat	Visual Analogue Scale for Hunger component Desire to Eat score for blue-enriched light day (D3) 10.75hrs post wake.
VAS_H_D3_CT1175_DesireEat	Visual Analogue Scale for Hunger component Desire to Eat score for blue-enriched light day (D3) 11.75hrs post wake.
VAS_H_D3_CT1275_DesireEat	Visual Analogue Scale for Hunger component Desire to Eat score for blue-enriched light day (D3) 12.75hrs post wake.
VAS_H_D3_CT1375_DesireEat	Visual Analogue Scale for Hunger component Desire to Eat score for blue-enriched light day (D3) 13.75hrs post wake.
VAS_H_D3_CT1475_DesireEat	Visual Analogue Scale for Hunger component Desire to Eat score for blue-enriched light day (D3) 14.75hrs post wake.
VAS_H_D2_CT0_HowMuch	Visual Analogue Scale for Hunger component How Much Could Eat score for dim light day (D2) at wake.
VAS_H_D2_CT075_HowMuch	Visual Analogue Scale for Hunger component How Much Could Eat score for dim light day (D2) 0.75hrs post wake.
VAS_H_D2_CT175_HowMuch	Visual Analogue Scale for Hunger component How Much Could Eat score for dim light day (D2) 1.75hrs post wake.
VAS_H_D2_CT275_HowMuch	Visual Analogue Scale for Hunger component How Much Could Eat score for dim light day (D2) 2.75hrs post wake.
VAS_H_D2_CT375_HowMuch	Visual Analogue Scale for Hunger component How Much Could Eat score for dim light day (D2) 3.75hrs post wake.
VAS_H_D2_CT475_HowMuch	Visual Analogue Scale for Hunger component How Much Could Eat score for dim light day (D2) 4.75hrs post wake.
VAS_H_D2_CT975_HowMuch	Visual Analogue Scale for Hunger component How Much Could Eat score for dim light day (D2) 9.75hrs post wake.
VAS_H_D2_CT1075_HowMuch	Visual Analogue Scale for Hunger component How Much Could Eat score for dim light day (D2) 10.75hrs post wake.
VAS_H_D2_CT1175_HowMuch	Visual Analogue Scale for Hunger component How Much Could Eat score for dim light day (D2) 11.75hrs post wake.
VAS_H_D2_CT1275_HowMuch	Visual Analogue Scale for Hunger component How Much Could Eat score for dim light day (D2) 12.75hrs post wake.
VAS_H_D2_CT1375_HowMuch	Visual Analogue Scale for Hunger component How Much Could Eat score for dim light day (D2) 13.75hrs post wake.
VAS_H_D2_CT1475_HowMuch	Visual Analogue Scale for Hunger component How Much Could Eat score for dim light day (D2) 14.75hrs post wake.
VAS_H_D3_CT0_HowMuch	Visual Analogue Scale for Hunger component How Much Could Eat score for blue-enriched light day (D3) at wake.
VAS_H_D3_CT075_HowMuch	Visual Analogue Scale for Hunger component How Much Could Eat score for blue-enriched light day (D3) 0.75hrs post wake.
VAS_H_D3_CT175_HowMuch	Visual Analogue Scale for Hunger component How Much Could Eat score for blue-enriched light day (D3) 1.75hrs post wake.
VAS_H_D3_CT275_HowMuch	Visual Analogue Scale for Hunger component How Much Could Eat score for blue-enriched light day (D3) 2.75hrs post wake.
VAS_H_D3_CT375_HowMuch	Visual Analogue Scale for Hunger component How Much Could Eat score for blue-enriched light day (D3) 3.75hrs post wake.
VAS_H_D3_CT475_HowMuch	Visual Analogue Scale for Hunger component How Much Could Eat score for blue-enriched light day (D3) 4.75hrs post wake.
VAS_H_D3_CT975_HowMuch	Visual Analogue Scale for Hunger component How Much Could Eat score for blue-enriched light day (D3) 9.75hrs post wake.
VAS_H_D3_CT1075_HowMuch	Visual Analogue Scale for Hunger component How Much Could Eat score for blue-enriched light day (D3) 10.75hrs post wake.
VAS_H_D3_CT1175_HowMuch	Visual Analogue Scale for Hunger component How Much Could Eat score for blue-enriched light day (D3) 11.75hrs post wake.
VAS_H_D3_CT1275_HowMuch	Visual Analogue Scale for Hunger component How Much Could Eat score for blue-enriched light day (D3) 12.75hrs post wake.
VAS_H_D3_CT1375_HowMuch	Visual Analogue Scale for Hunger component How Much Could Eat score for blue-enriched light day (D3) 13.75hrs post wake.
VAS_H_D3_CT1475_HowMuch	Visual Analogue Scale for Hunger component How Much Could Eat score for blue-enriched light day (D3) 14.75hrs post wake.
VAS_H_D2_CT0_Full	Visual Analogue Scale for Hunger component How Full score for dim light day (D2) at wake.
VAS_H_D2_CT075_Full	Visual Analogue Scale for Hunger component How Full score for dim light day (D2) 0.75hrs post wake.
VAS_H_D2_CT175_Full	Visual Analogue Scale for Hunger component How Full score for dim light day (D2) 1.75hrs post wake.
VAS_H_D2_CT275_Full	Visual Analogue Scale for Hunger component How Full score for dim light day (D2) 2.75hrs post wake.
VAS_H_D2_CT375_Full	Visual Analogue Scale for Hunger component How Full score for dim light day (D2) 3.75hrs post wake.
VAS_H_D2_CT475_Full	Visual Analogue Scale for Hunger component How Full score for dim light day (D2) 4.75hrs post wake.
VAS_H_D2_CT975_Full	Visual Analogue Scale for Hunger component How Full score for dim light day (D2) 9.75hrs post wake.
VAS_H_D2_CT1075_Full	Visual Analogue Scale for Hunger component How Full score for dim light day (D2) 10.75hrs post wake.
VAS_H_D2_CT1175_Full	Visual Analogue Scale for Hunger component How Full score for dim light day (D2) 11.75hrs post wake.
VAS_H_D2_CT1275_Full	Visual Analogue Scale for Hunger component How Full score for dim light day (D2) 12.75hrs post wake.
VAS_H_D2_CT1375_Full	Visual Analogue Scale for Hunger component How Full score for dim light day (D2) 13.75hrs post wake.
VAS_H_D2_CT1475_Full	Visual Analogue Scale for Hunger component How Full score for dim light day (D2) 14.75hrs post wake.
VAS_H_D3_CT0_Full	Visual Analogue Scale for Hunger component How Full score for blue-enriched light day (D3) at wake.
VAS_H_D3_CT075_Full	Visual Analogue Scale for Hunger component How Full score for blue-enriched light day (D3) 0.75hrs post wake.
VAS_H_D3_CT175_Full	Visual Analogue Scale for Hunger component How Full score for blue-enriched light day (D3) 1.75hrs post wake.
VAS_H_D3_CT275_Full	Visual Analogue Scale for Hunger component How Full score for blue-enriched light day (D3) 2.75hrs post wake.
VAS_H_D3_CT375_Full	Visual Analogue Scale for Hunger component How Full score for blue-enriched light day (D3) 3.75hrs post wake.
VAS_H_D3_CT475_Full	Visual Analogue Scale for Hunger component How Full score for blue-enriched light day (D3) 4.75hrs post wake.
VAS_H_D3_CT975_Full	Visual Analogue Scale for Hunger component How Full score for blue-enriched light day (D3) 9.75hrs post wake.
VAS_H_D3_CT1075_Full	Visual Analogue Scale for Hunger component How Full score for blue-enriched light day (D3) 10.75hrs post wake.
VAS_H_D3_CT1175_Full	Visual Analogue Scale for Hunger component How Full score for blue-enriched light day (D3) 11.75hrs post wake.
VAS_H_D3_CT1275_Full	Visual Analogue Scale for Hunger component How Full score for blue-enriched light day (D3) 12.75hrs post wake.
VAS_H_D3_CT1375_Full	Visual Analogue Scale for Hunger component How Full score for blue-enriched light day (D3) 13.75hrs post wake.
VAS_H_D3_CT1475_Full	Visual Analogue Scale for Hunger component How Full score for blue-enriched light day (D3) 14.75hrs post wake.
Leptin_dim_L	Change from baseline in leptin on dim light day with light exposure (L) but prior to the meal.
Leptin_blue_L	Change from baseline in leptin on blue-enriched light day with light exposure (L) but prior to the meal.
Leptin_dim_LM	Change from baseline in leptin on dim light day with light exposure and meal (LM).
Leptin_blue_LM	Change from baseline in leptin on blue-enriched light day with light exposure and meal (LM).
Leptin_diff_L	Difference in leptin for blue-enriched to dim light days with light exposure (L) but prior to the meal.
Leptin_diff_LM	Difference in leptin for blue-enriched to dim light days with light exposure and meal (LM).
Ghrelin_dim_L	Change from baseline in ghrelin on dim light day with light exposure (L) but prior to the meal.
Ghrelin_blue_L	Change from baseline in ghrelin on blue-enriched light day with light exposure (L) but prior to the meal.
Ghrelin_dim_LM	Change from baseline in ghrelin on dim light day with light exposure and meal (LM).
Ghrelin_blue_LM	Change from baseline in ghrelin on blue-enriched light day with light exposure and meal (LM).
Ghrelin_diff_L	Difference in ghrelin for blue-enriched to dim days during light exposure (L) but prior to the meal.
Ghrelin_diff_LM	Difference in ghrelin for blue-enriched to dim days with light exposure and meal (LM).
Glu_TotArea_dim	Glucose total area (mg*min/dL) for dim light day.
Glu_TotArea_blue	Glucose total area (mg*min/dL) for blue-enriched light day.
Glu_TotArea_diff	Glucose total area (mg*min/dL) difference between blue-enriched and dim light exposure days.
Glu_PValue_dim	Glucose peak value (mg/dL) for dim light day.
Glu_PValue_blue	Glucose peak value (mg/dL) for blue-enriched light day.
Glu_PValue_diff	Glucose peak value (mg/dL) difference between blue-enriched and dim light days.
Glu_PTime_dim	Glucose peak time (hrs since wake) for dim light day.
Glu_PTime_blue	Glucose peak time (hrs since wake) for blue-enriched light day.
Glu_PTime_diff	Glucose peak time (hrs since wake) difference between blue-enriched and dim light days.
Ins_TotArea_dim	Insulin total area (pmol*min/L) for dim light day.
Ins_TotArea_blue	Insulin total area (pmol/L) for blue-enriched light day.
Ins_TotArea_diff	Insulin total area (pmol*min/L) difference between blue-enriched and dim light days.
Ins_PValue_dim	Insulin peak value (pmol/L) for dim light day.
Ins_PValue_blue	Insulin peak value (pmol/L) for blue-enriched light day.
Ins_PValue_diff	Insulin peak value (pmol/L) difference between blue-enriched and dim light days.
Ins_PTime_dim	Insulin peak time (hrs since wake) for dim light day.
Ins_PTime_blue	Insulin peak time (hrs since wake) for blue-enriched light day.
Ins_PTime_diff	Insulin peak time (hrs since wake) difference between blue-enriched and dim light days.
HOMAIR_dim	HOMA-IR for dim light day during light exposure (L) but prior to the meal. HOMA-IR calculated as [fasting Glucose(mg/dl) x fasting Insulin(µU/mL) / 405], with insulin converted from (pmol/L) to (µU/mL)/L with division by 6.945.
HOMAIR_blue	HOMA-IR for blue-enriched light day during light exposure (L) but prior to the meal. HOMA-IR calculated as [fasting Glucose(mg/dl) x fasting Insulin(µU/mL) / 405], with insulin converted from (pmol/L) to (µU/mL)/L with division by 6.945.
HOMAIR_diff	HOMA-IR difference between blue-enriched and dim light days.
HOMA_TotArea_dim	HOMA-IR total area for dim light day.
HOMA_TotArea_blue	HOMA-IR total area for blue-enriched light day.
HOMA_TotArea_diff	HOMA-IR total area difference between blue-enriched and dim light days.
KSS_D2_CT0	Karolinska Sleepiness Scale score for dim light day (D2) at wake.
KSS_D2_CT0.75	Karolinska Sleepiness Scale score for dim light day (D2) 0.75hrs post wake.
KSS_D2_CT1.75	Karolinska Sleepiness Scale score for dim light day (D2) 1.75hrs post wake.
KSS_D2_CT2.75	Karolinska Sleepiness Scale score for dim light day (D2) 2.75hrs post wake.
KSS_D2_CT3.75	Karolinska Sleepiness Scale score for dim light day (D2) 3.75hrs post wake.
KSS_D2_CT4.75	Karolinska Sleepiness Scale score for dim light day (D2) 4.75hrs post wake.
KSS_D2_CT9.75	Karolinska Sleepiness Scale score for dim light day (D2) 9.75hrs post wake.
KSS_D2_CT10.75	Karolinska Sleepiness Scale score for dim light day (D2) 10.75hrs post wake.
KSS_D2_CT11.75	Karolinska Sleepiness Scale score for dim light day (D2) 11.75hrs post wake.
KSS_D2_CT12.75	Karolinska Sleepiness Scale score for dim light day (D2) 12.75hrs post wake.
KSS_D2_CT13.75	Karolinska Sleepiness Scale score for dim light day (D2) 13.75hrs post wake.
KSS_D2_CT14.75	Karolinska Sleepiness Scale score for dim light day (D2) 14.75hrs post wake.
KSS_D3_CT0	Karolinska Sleepiness Scale score for blue-enriched light day (D3) at wake.
KSS_D3_CT0.75	Karolinska Sleepiness Scale score for blue-enriched light day (D3) 0.75hrs post wake.
KSS_D3_CT1.75	Karolinska Sleepiness Scale score for blue-enriched light day (D3) 1.75hrs post wake.
KSS_D3_CT2.75	Karolinska Sleepiness Scale score for blue-enriched light day (D3) 2.75hrs post wake.
KSS_D3_CT3.75	Karolinska Sleepiness Scale score for blue-enriched light day (D3) 3.75hrs post wake.
KSS_D3_CT4.75	Karolinska Sleepiness Scale score for blue-enriched light day (D3) 4.75hrs post wake.
KSS_D3_CT9.75	Karolinska Sleepiness Scale score for blue-enriched light day (D3) 9.75hrs post wake.
KSS_D3_CT10.75	Karolinska Sleepiness Scale score for blue-enriched light day (D3) 10.75hrs post wake.
KSS_D3_CT11.75	Karolinska Sleepiness Scale score for blue-enriched light day (D3) 11.75hrs post wake.
KSS_D3_CT12.75	Karolinska Sleepiness Scale score for blue-enriched light day (D3) 12.75hrs post wake.
KSS_D3_CT13.75	Karolinska Sleepiness Scale score for blue-enriched light day (D3) 13.75hrs post wake.
KSS_D3_CT14.75	Karolinska Sleepiness Scale score for blue-enriched light day (D3) 14.75hrs post wake.
KSS_diff_L	Karolinska Sleepiness Scale score difference between blue-enriched and dim light days (D3 minus D2 values) as a change from baseline during light exposure (L) but prior to the meal (for morning group: [(KSS-D3-CT0.75)-(KSS-D3-CT0)]/[(KSS-D2-CT0.75)-(KSS-D2-CT0)]; for evening group [(KSS-D3-CT10.75)-(KSS-D3-CT9.75)]/[(KSS-D2-CT10.75)-(KSS-D2-CT9.75)]).
KSS_diff_LM	Karolinska Sleepiness Scale score difference between blue-enriched and dim light days (D3 minus D2 values) as a change from baseline with light exposure and meal (LM; for morning group: [(KSS-D3-CT2.75)-(KSS-D3-CT0)]/[(KSS-D2-CT2.75)-(KSS-D2-CT0)]; for evening group [(KSS-D3-CT12.75)-(KSS-D3-CT9.75)]/[(KSS-D2-CT12.75)-(KSS-D2-CT9.75)]).
Cort_TotArea_dim	Cortisol total area (mg*min/dL) for dim light day.
Cort_TotArea_blue	Cortisol total area (mg*min/dL) for blue-enriched light day.
Cort_TotArea_diff	Cortisol total area (mg*min/dL) difference between blue-enriched and dim light days.
